# Supplementary material for: Djakonoviosides A, A1, A2, B1–B4 — Triterpene Monosulfated Tetra- and Pentaosides from the Sea Cucumber Cucumaria djakonovi: The First Finding of a Hemiketal Fragment in the Aglycones; Activity against Human Breast Cancer Cell Lines
Source: Int J Mol Sci. 2023 Jul 5;24(13):11128. doi: 10.3390/ijms241311128 (PMC10342010; doi:10.3390/ijms241311128)
Supplement: Supplementary file 1 [file ijms-24-11128-s001.zip]

Archive with 1 entries (1 files):
- ijms-2493011-supplementary.pdf
